# Supplementary material for: Reproducibility Assessment of Enzyme-Linked Immunosorbent Assays to Detect Anti-HPV16 L1-Specific IgG1, IgG3, IgA, and IgM Antibodies
Source: Vaccines (Basel). 2024 Sep 27;12(10):1108. doi: 10.3390/vaccines12101108 (PMC11511443; doi:10.3390/vaccines12101108)
Supplement: Supplementary file 1 [file vaccines-12-01108-s001.zip]

Archive with 1 entries (1 files):
- vaccines-3176180-supplementary.pdf
